# Supplementary material for: Chloroplast Genomes Evolution and Phylogenetic Relationships of Caragana species
Source: Int J Mol Sci. 2024 Jun 20;25(12):6786. doi: 10.3390/ijms25126786 (PMC11203854; doi:10.3390/ijms25126786)
Supplement: Supplementary file 1 [file ijms-25-06786-s001.zip]

Archive with 1 entries (1 files):
- ijms-3059122-supplementary.xlsx
