# Supplementary material for: Chloroplast Genomes Evolution and Phylogenetic Relationships of Caragana species
Source: Int J Mol Sci. 2024 Jun 20;25(12):6786. doi: 10.3390/ijms25126786 (PMC11203854; doi:10.3390/ijms25126786)
Supplement: Supplementary file 1 [file ijms-25-06786-s001.zip › ijms-3059122-supplementary.xlsx]

## Sheet: S1
Table S1 Details of the sampling information in this study.
Species	Acquisition number	Origin
Caragana erinacea	SC060501	Litang, Sichuan, PRC
Caragana acanthophylla	PE00181747	Asia Media,Tian-Shan
Caragana halodendron	BJFC00024602	Hetian, Xinjiang, PRC
Calophaca soongorica	XJBI00026798	Kunes, Xinjiang, PRC
Caragana korshinskii	ZJK05210301	Zhangjiakou, Hebei, PRC
Caragana roborovskyi	BJFC00120870	Jiayuguan, Gansu, PRC
Caragana rosea	FS05270301	Fangshan, Beijing, PRC
Caragana jubata	BJFC00120894	Xizang, PRC

## Sheet: S2
Table S2 Samples downloaded from NCBI GenBank for phylogenetic analyses.
Species	NCBI accession
Astragalus mongholicus	ON550397
Astragalus tumbatsica	OR491699
Caragana arborescens	MT120749
Caragana bongardiana	ON550384
Caragana brachypoda	ON550383
Caragana brevifolia	OL752690
Caragana frutex	ON550382
Caragana kozlowii	KX349219
Caragana leucophloea	ON550378
Caragana liouana	ON550376
Caragana microphylla	KX289922
Caragana opulens	ON550373
Caragana pruinosa	ON550372
Caragana purdomii	ON550371
Caragana sinica	OP581014
Caragana spinosa	OQ785641
Caragana stenophylla	MW075108
Caragana tibetica	ON550366
Caragana tragacanthoides	ON550365
Caragana turkestanica	OQ942027
Hedysarum petrovii	MT120797
Hedysarum taipeicum	MK426698

## Sheet: S3
Table S3 Codon usage and relative synonymous codon usage (RSCU) of eight species.
Amino	codon	Calophaca soongorica		Caragana acanthophylla		Caragana erinacea		Caragana halodendron		Caragana jubata		Caragana korshinskii		Caragana roborovskyi		Caragana rosea
		number	RSCU	number	RSCU	number	RSCU	number	RSCU	number	RSCU	number	RSCU	number	RSCU	number	RSCU
Lys	AAA	935	1.19	931	1.19	930	1.19	951	1.45	939	1.46	933	1.19	929	1.19	935	1.17
Asn	AAC	388	0.74	377	0.8	384	0.74	249	0.49	250	0.49	388	0.74	387	0.74	375	0.79
Lys	AAG	633	0.81	637	0.81	638	0.81	365	0.55	346	0.54	629	0.81	637	0.81	665	0.83
Asn	AAU	656	1.26	565	1.2	656	1.26	764	1.51	763	1.51	659	1.26	652	1.26	580	1.21
Thr	ACA	259	1.4	257	1.38	260	1.42	395	1.29	385	1.28	252	1.38	260	1.39	274	1.46
Thr	ACC	164	0.89	181	0.97	155	0.84	219	0.71	215	0.71	161	0.88	166	0.89	167	0.89
Thr	ACG	143	0.77	152	0.82	146	0.8	151	0.49	145	0.48	145	0.79	146	0.78	154	0.82
Thr	ACU	175	0.94	154	0.83	173	0.94	461	1.5	460	1.53	172	0.94	177	0.95	157	0.84
Arg	AGA	327	1.61	406	1.89	326	1.62	409	1.72	399	1.7	324	1.59	352	1.72	340	1.68
Ser	AGC	117	0.51	144	0.56	113	0.49	121	0.42	119	0.42	120	0.52	126	0.52	109	0.48
Arg	AGG	276	1.36	262	1.22	269	1.33	185	0.78	192	0.82	276	1.35	277	1.35	280	1.38
Ser	AGU	156	0.67	137	0.53	165	0.71	351	1.23	342	1.21	156	0.67	166	0.69	131	0.58
Ile	AUA	683	1.12	634	1.05	700	1.14	692	0.97	684	0.96	702	1.15	678	1.12	729	1.13
Ile	AUC	491	0.81	511	0.85	492	0.8	454	0.63	456	0.64	490	0.8	491	0.81	544	0.84
Met	AUG	628	1	589	1	629	1	598	1	600	1	626	1	633	1	714	1
Ile	AUU	652	1.07	668	1.11	646	1.05	999	1.4	987	1.39	645	1.05	646	1.07	665	1.03
Gln	CAA	517	1.15	498	1.16	524	1.16	613	1.54	615	1.54	528	1.17	525	1.17	477	1.12
His	CAC	186	0.78	203	0.84	186	0.78	154	0.56	150	0.55	187	0.78	190	0.78	212	0.85
Gln	CAG	380	0.85	358	0.84	381	0.84	182	0.46	185	0.46	375	0.83	371	0.83	374	0.88
His	CAU	292	1.22	283	1.16	290	1.22	399	1.44	391	1.45	290	1.22	295	1.22	285	1.15
Pro	CCA	264	1.19	272	1.22	267	1.19	286	1.17	283	1.17	263	1.18	274	1.18	264	1.22
Pro	CCC	167	0.75	149	0.67	161	0.72	209	0.85	206	0.85	162	0.73	171	0.74	164	0.76
Pro	CCG	266	1.2	281	1.26	275	1.23	132	0.54	128	0.53	274	1.23	276	1.19	271	1.26
Pro	CCU	189	0.85	188	0.84	193	0.86	354	1.44	352	1.45	190	0.85	207	0.89	164	0.76
Arg	CGA	208	1.02	224	1.04	202	1	324	1.37	316	1.35	211	1.04	205	1	205	1.01
Arg	CGC	88	0.43	78	0.36	88	0.44	94	0.4	94	0.4	88	0.43	85	0.41	83	0.41
Arg	CGG	209	1.03	221	1.03	217	1.08	130	0.55	125	0.53	212	1.04	211	1.03	217	1.07
Arg	CGU	111	0.55	100	0.46	108	0.54	281	1.18	283	1.21	112	0.55	101	0.49	90	0.44
Leu	CUA	520	0.96	490	0.96	517	0.95	342	0.84	332	0.83	515	0.95	519	0.96	521	0.96
Leu	CUC	389	0.72	399	0.78	394	0.73	171	0.42	170	0.42	390	0.72	398	0.73	406	0.75
Leu	CUG	425	0.79	388	0.76	427	0.79	171	0.42	168	0.42	426	0.79	426	0.78	427	0.79
Leu	CUU	573	1.06	546	1.07	572	1.05	487	1.19	479	1.19	572	1.06	571	1.05	567	1.05
Glu	GAA	661	1.27	602	1.26	672	1.28	828	1.48	813	1.49	654	1.26	662	1.26	552	1.21
Asp	GAC	237	0.72	222	0.79	238	0.72	171	0.42	167	0.43	235	0.71	234	0.71	206	0.79
Glu	GAG	384	0.73	357	0.74	380	0.72	288	0.52	280	0.51	386	0.74	391	0.74	362	0.79
Asp	GAU	420	1.28	343	1.21	421	1.28	639	1.58	615	1.57	425	1.29	421	1.29	315	1.21
Ala	GCA	142	1.11	131	1.15	146	1.16	355	1.1	355	1.1	146	1.13	138	1.11	136	1.14
Ala	GCC	113	0.88	93	0.81	110	0.87	213	0.66	211	0.66	114	0.88	106	0.85	114	0.95
Ala	GCG	128	1	130	1.14	127	1.01	159	0.49	162	0.5	126	0.97	124	1	131	1.09
Ala	GCU	128	1	103	0.9	122	0.97	564	1.75	559	1.74	131	1.01	129	1.04	98	0.82
Gly	GGA	294	1.26	327	1.33	286	1.22	661	1.6	655	1.6	295	1.25	310	1.29	288	1.22
Gly	GGC	138	0.59	157	0.64	145	0.62	154	0.37	158	0.39	140	0.59	136	0.57	143	0.6
Gly	GGG	304	1.3	303	1.23	304	1.3	272	0.66	264	0.65	305	1.29	305	1.27	316	1.33
Gly	GGU	200	0.85	197	0.8	201	0.86	564	1.37	558	1.37	204	0.86	208	0.87	200	0.84
Val	GUA	389	1.11	391	1.12	393	1.12	507	1.53	495	1.53	400	1.13	403	1.13	417	1.15
Val	GUC	270	0.77	264	0.75	265	0.75	161	0.49	158	0.49	271	0.76	268	0.75	280	0.78
Val	GUG	327	0.93	327	0.93	327	0.93	191	0.58	181	0.56	331	0.93	337	0.94	340	0.94
Val	GUU	419	1.19	417	1.19	420	1.2	464	1.4	456	1.41	417	1.18	419	1.17	408	1.13
TER	UAA	535	1.07	645	1.05	543	1.09	171	1.11	164	1.13	549	1.09	531	1.07	640	1.08
Tyr	UAC	383	0.78	385	0.8	389	0.79	183	0.45	176	0.44	382	0.78	371	0.78	390	0.84
TER	UAG	584	1.17	663	1.08	580	1.16	131	0.85	119	0.82	583	1.16	585	1.17	659	1.12
Tyr	UAU	597	1.22	578	1.2	598	1.21	633	1.55	625	1.56	597	1.22	586	1.22	541	1.16
Ser	UCA	341	1.47	380	1.48	337	1.46	342	1.2	332	1.18	336	1.45	355	1.47	334	1.48
Ser	UCC	225	0.97	260	1.01	218	0.94	251	0.88	246	0.87	226	0.97	233	0.96	229	1.01
Ser	UCG	222	0.96	240	0.93	224	0.97	187	0.65	186	0.66	226	0.97	226	0.93	236	1.04
Ser	UCU	329	1.42	381	1.48	332	1.43	465	1.62	465	1.65	331	1.42	345	1.43	318	1.41
TER	UGA	383	0.76	540	0.88	376	0.75	161	1.04	151	1.04	381	0.76	379	0.76	474	0.8
Cys	UGC	182	0.92	194	0.9	174	0.9	90	0.58	90	0.58	186	0.93	194	0.94	191	0.92
Trp	UGG	474	1	478	1	476	1	410	1	401	1	473	1	471	1	483	1
Cys	UGU	212	1.08	238	1.1	212	1.1	223	1.42	221	1.42	214	1.07	220	1.06	222	1.08
Leu	UUA	556	1.03	531	1.04	569	1.05	788	1.93	775	1.93	560	1.04	548	1.01	556	1.03
Phe	UUC	665	0.88	655	0.86	669	0.88	454	0.68	452	0.68	662	0.88	658	0.88	695	0.92
Leu	UUG	778	1.44	720	1.41	777	1.43	487	1.19	488	1.21	773	1.43	797	1.47	763	1.41
Phe	UUU	848	1.12	863	1.14	844	1.12	890	1.32	870	1.32	843	1.12	831	1.12	814	1.08

## Sheet: S4
Table S4 Non-synonymous substitution ratio (dN), synonymous substitution ratio (dS), and dN/dS ratio (ω) of genes of eight species.
	Caragana acanthophylla			Caragana erinacea			Caragana halodendron			Caragana jubata			Caragana korshinskii			Caragana roborovskyi			Caragana rosea			Calophaca soongorica
gene	dN	dS	ω	dN	dS	ω	dN	dS	ω	dN	dS	ω	dN	dS	ω	dN	dS	ω	dN	dS	ω	dN	dS	ω
accD	0.3682	0.7842	0.47444	0.3706	0.765	0.07835	0.37	0.7699	0.47444	0.3688	0.7803	0.47444	0.3696	0.7728	0.47444	0.3673	0.7933	0.47444	0.369083	0.777583	0.408425	0.368	0.7858	0.47444
atpA	0.0429	0.2006	0.21436	0.0429	0.2003	0.21437	0.043	0.1999	0.0571	0.0429	0.2002	0.21437	0.043	0.2002	0.21436	0.043	0.2001	0.21437	0.04295	0.200217	0.188155	0.0429	0.2008	0.21436
atpB	0.0228	0.1783	0.12799	0.0228	0.1787	0.12799	0.0228	0.1782	0.12799	0.0228	0.1786	0.12799	0.0228	0.1783	0.12799	0.0228	0.1782	0.12799	0.0228	0.1782	0.12799	0.0228	0.1784	0.12799
atpE	0.0392	0.1979	0.19833	0.0393	0.1975	0.19833	0.0393	0.1975	0.19833	0.0392	0.1983	0.19833	0.0393	0.1975	0.19833	0.0392	0.1978	0.19833	0.0393	0.1975	0.19833	0.0392	0.1984	0.19833
atpF	0.2379	0.167	1.41942	0.2375	0.1683	1.41942	0.2379	0.167	1.41942	0.2374	0.1686	1.17306	0.2377	0.1675	1.41942	0.2382	0.1663	1.41942	0.2383	0.1659	1.41942	0.2375	0.1684	1.41942
atpH	0.017	0.1283	0.13261	0.017	0.1283	0.13261	0.0171	0.1278	0.13261	0.0168	0.1296	0.13261	0.0169	0.129	0.13261	0.017	0.1283	0.13261	0.017	0.1283	0.13261	0.017	0.1283	0.13261
atpI	0.0088	0.2128	1.999	0.0088	0.2125	0.4148	0.0088	0.2121	0.4148	0.0088	0.212	0.4148	0.0088	0.212	0.4148	0.0088	0.2122	0.4148	0.0088	0.2119	0.4148	0.0088	0.2119	0.4148
ccsA	0.0605	0.1912	0.31789	0.0607	0.1896	0.31789	0.0607	0.1902	0.31789	0.0605	0.1909	0.31789	0.0606	0.1905	0.31789	0.0605	0.1912	0.31789	0.0606	0.19	0.31789	0.0606	0.1904	0.31789
cemA	0.0421	0.202	1.999	0.0422	0.2037	0.20748	0.0422	0.2039	0.20748	0.0422	0.2028	0.20748	0.0423	0.2027	0.0001	0.0422	0.2035	0.20748	0.0422	0.2031	0.20748	0.0422	0.2031	0.20748
clpP	0.3583	0.4364	0.82675	0.359	0.4339	0.82675	0.3599	0.4297	0.82675	0.3594	0.4313	0.82675	0.3591	0.4326	0.82675	0.3584	0.4358	0.82675	0.359017	0.433283	0.82675	0.3578	0.4405	0.82675
matK	0.0635	0.1845	0.34391	0.0635	0.1848	0.34391	0.0635	0.1846	0.34391	0.0635	0.1849	0.34391	0.0635	0.1843	0.34391	0.0634	0.1852	2.42425	0.0634	0.1855	1.27642	0.0635	0.1847	0.34391
ndhA	0.0134	0.1531	0.8743	0.0134	0.1534	0.8743	0.0134	0.1534	0.8743	0.0134	0.1534	0.8743	0.0134	0.1534	0.8743	0.0134	0.1531	0.8743	0.0134	0.1529	0.8743	0.0134	0.153	0.08743
ndhB	0.0318	0.1692	0.0001	0.0317	0.1686	0.0001	0.0317	0.169	0.18748	0.0317	0.169	1.23761	0.0317	0.1687	0.18748	0.0318	0.1694	0.18748	0.0317	0.1692	0.18749	0.0317	0.1692	0.18748
ndhC	0.0149	0.1163	0.12797	0.0149	0.1163	0.12797	0.0149	0.1166	0.12797	0.0149	0.1166	0.12797	0.0149	0.1163	0.12797	0.0149	0.1163	0.12797	0.0149	0.1159	0.12797	0.0149	0.1163	0.12797
ndhD	0.026	0.1198	0.2166	0.0259	0.1198	0.2166	0.0259	0.1198	0.2166	0.0261	0.1197	0.2166	0.0259	0.1199	0.2166	0.0259	0.1198	0.2166	0.026	0.1199	0.2166	0.026	0.1195	0.0001
ndhE	0.0086	0.2159	0.3965	0.0086	0.2159	0.3965	0.0086	0.2156	0.3965	0.0086	0.2157	0.3965	0.0086	0.2157	0.3965	0.0086	0.2159	0.3965	0.0086	0.2171	1.999	0.0086	0.2156	0.3965
ndhF	0.0368	0.2294	0.16045	0.0368	0.2294	0.16045	0.0368	0.2283	0.0001	0.0368	0.2289	0.16045	0.0368	0.2292	0.16045	0.0368	0.2292	0.16045	0.0368	0.2295	0.16045	0.0368	0.2295	0.16045
ndhG	0.0151	0.1614	0.9356	0.0151	0.1627	0.9356	0.0151	0.1616	0.9356	0.0151	0.1614	0.9356	0.0151	0.1614	0.9356	0.0151	0.1616	0.9356	0.0151	0.1621	0.9356	0.0151	0.1616	0.9374
ndhH	0.015	0.2065	0.7263	0.015	0.2062	0.7263	0.015	0.2064	0.7263	0.015	0.2066	0.7263	0.015	0.2065	0.7263	0.015	0.2062	0.7263	0.015	0.2068	0.7263	0.015	0.2065	0.7263
ndhI	0.0075	0.2135	0.3509	0.0075	0.2144	0.3509	0.0075	0.2135	0.3509	0.0075	0.2133	0.2903	0.0075	0.2135	0.3509	0.0075	0.2137	0.3509	0.0075	0.2135	0.3509	0.0075	0.2137	0.3509
ndhJ	0.0077	0.1335	0.5751	0.0077	0.1334	0.5751	0.0077	0.1332	0.5751	0.0077	0.1335	0.5751	0.0077	0.1333	0.5751	0.0077	0.1333	0.5751	0.0077	0.1335	0.5751	0.0077	0.1333	0.5751
ndhK	0.0305	0.1812	0.16977	0.0306	0.18	0.16977	0.0306	0.1797	0.16977	0.0306	0.1803	0.16977	0.0306	0.1808	0.16977	0.0306	0.18	0.16977	0.0306	0.1797	0.16977	0.0306	0.1808	0.16977
petA	0.0193	0.1865	0.10342	0.0193	0.1868	0.10342	0.0193	0.1868	0.10342	0.0193	0.1862	0.10342	0.0193	0.1867	0.10342	0.0193	0.1868	0.10342	0.0193	0.1866	0.10342	0.0193	0.1865	0.10342
petB	0.0021	0.1933	0.1078	0.0021	0.1933	0.1078	0.0021	0.1933	0.1078	0.0021	0.1933	0.1078	0.0021	0.1933	0.1078	0.0021	0.1933	0.1078	0.0021	0.1933	0.1078	0.0021	0.1933	0.1078
petD	0	0.1041	0.1	0	0.1041	0.1	0	0.1041	0.1	0	0.1041	0.1	0	0.1041	0.1	0	0.1041	0.1	0	0.1041	0.1	0	0.1041	0.1
petG	0.0116	0.2012	0.5778	0.0117	0.2008	0.5778	0.0116	0.2012	0.5778	0.0116	0.2012	0.5778	0.0116	0.2012	0.5778	0.0116	0.2012	0.5778	0.0116	0.2012	0.5778	0.0117	0.2004	0.5778
petL	0.0324	0.0805	0.40238	0.0324	0.0805	0.40238	0.0326	0.0808	0.40238	0.0324	0.0805	0.40238	0.0324	0.0805	0.40238	0.0324	0.0805	0.40238	0.0324	0.0805	0.40238	0.0324	0.0805	0.40238
petN	0	0.0985	0.1	0	0.0985	0.1	0	0.0985	0.1	0	0.0985	0.1	0	0.0985	0.1	0	0.0985	0.1	0	0.0985	0.1	0	0.0985	0.1
psaA	0.0093	0.1392	0.6665	0.0093	0.1392	0.6665	0.0093	0.1392	0.6665	0.0093	0.1392	0.6665	0.0093	0.1393	0.6665	0.0093	0.1392	0.6665	0.0093	0.1392	0.6664	0.0093	0.1392	0.6665
psaB	0.0091	0.1528	0.5941	0.0091	0.1529	0.5941	0.0091	0.1527	0.5941	0.0091	0.153	0.5941	0.0091	0.1529	0.5941	0.0091	0.1528	0.5941	0.0091	0.1527	0.5941	0.0091	0.1529	0.5941
psaC	0	0.1194	0.1	0	0.1223	0.1	0	0.1223	0.1	0	0.1194	0.1	0	0.1223	0.1	0	0.1194	0.1	0	0.1223	0.1	0	0.1194	0.1
psaI	0.0257	0.4108	0.6265	0.0254	0.4109	0.6265	0.0258	0.41	0.6265	0.0257	0.4188	1.999	0.0257	0.4108	0.6265	0.0257	0.4108	0.6265	0.0258	0.4097	0.6265	0.0257	0.4108	0.6265
psaJ	0.0345	0.1015	0.33991	0.0351	0.1013	0.33991	0.0345	0.1015	0.33991	0.0345	0.1015	0.33991	0.0345	0.1015	0.33991	0.0345	0.1015	0.33991	0.0345	0.1015	0.33991	0.0345	0.1015	0.33991
psbA	0.0025	0.0959	0.2587	0.0025	0.0959	0.2587	0.0025	0.096	0.2587	0.0025	0.0959	0.2587	0.0025	0.0959	0.2587	0.0025	0.0959	0.2587	0.0025	0.0959	0.2587	0.0025	0.0959	0.2587
psbB	0.0078	0.1637	0.4783	0.0078	0.1636	0.4783	0.0078	0.1637	0.4783	0.0078	0.1637	0.4783	0.0078	0.1637	0.4783	0.0078	0.164	1.8114	0.0078	0.1635	0.4783	0.0078	0.1637	0.4783
psbC	0.0085	0.1452	0.5834	0.0085	0.148	0.5834	0.0085	0.1452	0.5834	0.0085	0.1455	0.5834	0.0085	0.1454	0.5834	0.0085	0.1452	0.5834	0.0085	0.1452	0.5834	0.0085	0.1452	0.5834
psbD	0.0025	0.1173	0.2127	0.0025	0.1173	0.2127	0.0025	0.1173	0.2127	0.0025	0.1173	0.2127	0.0025	0.1173	0.2127	0.0025	0.1173	0.2127	0.0025	0.1173	0.2127	0.0025	0.1173	0.2127
psbE	0.0051	0.1012	0.5025	0.0051	0.1013	0.5025	0.0051	0.1013	0.5025	0.0051	0.1011	0.5025	0.0051	0.1013	0.5025	0.0051	0.1012	0.5025	0.0051	0.1013	0.5025	0.0051	0.1013	0.5025
psbF	0.0241	0.0642	0.37585	0.0242	0.0642	0.37585	0.0241	0.0642	0.37585	0.0241	0.0648	0.37585	0.0241	0.0642	0.37585	0.0241	0.0642	0.37585	0.0241	0.0642	0.37585	0.0241	0.0642	0.37585
psbH	0.0178	0.0909	0.19529	0.0178	0.0913	0.19529	0.0177	0.0909	0.19529	0.0178	0.0909	0.19529	0.0178	0.0909	0.19529	0.0178	0.0909	0.19528	0.0178	0.091	0.19529	0.0178	0.0909	0.19529
psbI	0.0129	0.1731	0.7445	0.0129	0.1731	0.7445	0.0129	0.173	0.7445	0.0129	0.173	0.7445	0.0129	0.1731	0.7445	0.0129	0.173	0.7445	0.0129	0.17305	0.7445	0.013	0.1739	1.999
psbJ	0.0348	0.0357	0.97443	0.0348	0.0357	0.97443	0.0348	0.0357	0.97443	0.0348	0.0357	0.97443	0.0348	0.0357	0.97443	0.0348	0.0357	0.97443	0.0348	0.0357	0.97443	0.0348	0.0357	0.97443
psbK	0.0308	0.1364	0.22579	0.0308	0.1364	0.22579	0.0308	0.1368	0.22579	0.0308	0.1357	0.22579	0.0308	0.1357	0.22579	0.0308	0.1364	0.22579	0.0308	0.1379	0.22579	0.0308	0.1364	0.22579
psbL	0.0001	0.647	0.1	0.0001	0.647	0.1	0.0001	0.647	0.1	0.0001	0.647	0.1	0.0001	0.647	0.1	0.0001	0.647	0.1	0.0001	0.647	0.1	0.0001	0.647	0.1
psbM	0.0133	0.1482	0.8948	0.0133	0.1482	0.8948	0.0133	0.1482	0.8948	0.0133	0.1482	0.8948	0.0133	0.1482	0.8948	0.0133	0.1482	0.8948	0.0133	0.1482	0.8948	0.0133	0.1482	0.8948
psbN	0.0099	0.0767	0.12888	0.0099	0.0767	0.12888	0.0099	0.0767	0.12888	0.0099	0.077	0.12888	0.0099	0.0767	0.12888	0.0099	0.0767	0.12888	0.01	0.0774	1.999	0.0099	0.0767	0.12888
psbT	0.0156	0.0291	0.53438	0.0157	0.0298	0.53468	0.0156	0.0291	0.53468	0.0156	0.0291	0.53468	0.0156	0.0291	0.53468	0.0156	0.0291	0.53468	0.0156	0.0291	0.53468	0.0156	0.0291	0.53468
psbZ	0	0.1136	0.0001	0	0.1136	0.0001	0	0.1136	0.0001	0	0.1136	0.0001	0	0.1136	0.0001	0	0.1136	0.0001	0	0.1136	0.0001	0	0.1136	0.0001
rbcL	0.0252	0.1853	0.13599	0.0252	0.185	0.13599	0.0252	0.1854	0.13599	0.0252	0.1861	0.85871	0.0252	0.1856	1.02427	0.0252	0.185	0.13599	0.0252	0.1852	0.13599	0.0252	0.1851	0.13599
rpl14	0.0279	0.1752	0.15911	0.0279	0.1759	0.15911	0.0279	0.1752	0.15911	0.0279	0.1752	0.15911	0.0279	0.1752	0.15911	0.0279	0.1748	0.15911	0.0279	0.1752	0.15911	0.0279	0.1752	0.15911
rpl16	0.0215	0.1555	0.13834	0.0215	0.1559	0.13834	0.0215	0.1548	0.13834	0.0215	0.1555	0.13834	0.0215	0.1555	0.13834	0.0215	0.1552	0.13834	0.0215	0.1563	0.13834	0.0215	0.1552	0.13834
rpl2	0.0554	0.1694	0.3274	0.0554	0.1693	0.32739	0.0555	0.1689	0.32739	0.0554	0.1693	0.32739	0.0554	0.1692	0.32739	0.0554	0.1695	0.32739	0.0554	0.169	0.32739	0.0554	0.1691	0.32739
rpl20	0.123	0.0967	0.0001	0.1221	0.0991	1.24389	0.1223	0.0985	1.24389	0.1227	0.0974	1.24389	0.1222	0.0989	1.24389	0.1223	0.0983	1.24389	0.122433	0.09815	1.03659	0.1223	0.0983	1.24389
rpl23	0.1571	0.2315	0.6806	0.1571	0.2316	0.6806	0.1569	0.233	0.6806	0.1571	0.2316	0.6806	0.1575	0.2297	0.6806	0.157	0.232	0.6806	0.157117	0.231567	0.6806	0.1573	0.2307	0.6806
rpl32	0.0856	0.2881	0.297	0.0856	0.2881	0.297	0.0856	0.2881	0.297	0.0856	0.2881	0.36341	0.0856	0.2881	0.297	0.0856	0.2881	0.29699	0.0856	0.2881	0.29699	0.0856	0.2881	0.2614
rpl33	0.0061	0.4218	0.1442	0.0061	0.4216	0.1442	0.0061	0.4216	0.1442	0.0061	0.4216	0.1442	0.0061	0.4221	0.1442	0.0061	0.4221	0.1442	0.0061	0.4217	0.1442	0.0061	0.4218	0.1442
rpl36	0.023	0.3909	0.5811	0.0229	0.3947	0.5811	0.0229	0.3947	0.5811	0.0229	0.3947	0.5811	0.0229	0.3947	0.5811	0.0229	0.3947	0.5811	0.023	0.3909	0.5811	0.023	0.3909	0.5811
rpoA	0.0528	0.2494	0.21189	0.0528	0.2484	0.21189	0.0528	0.2491	0.21189	0.0529	0.2484	0.21189	0.0528	0.2491	0.21189	0.0528	0.2488	0.21189	0.0528	0.2489	0.21189	0.0528	0.249	0.21189
rpoB	0.0405	0.1268	0.31929	0.0405	0.1268	0.31928	0.0405	0.1267	0.31928	0.0405	0.1269	0.31928	0.0405	0.1267	0.31928	0.0405	0.1268	0.31929	0.0405	0.1267	0.31928	0.0405	0.1268	0.31928
rpoC1	0.0507	0.1822	0.04004	0.0506	0.183	0.2768	0.0507	0.1826	0.2768	0.0506	0.1828	0.2768	0.0506	0.1829	0.2768	0.0507	0.1827	0.27681	0.0506	0.1828	0.2768	0.0507	0.1827	0.2768
rpoC2	0.0704	0.1656	0.42506	0.0705	0.1655	0.42506	0.0705	0.1655	0.42507	0.0704	0.1658	0.42507	0.0704	0.1658	0.42506	0.0704	0.1658	0.42507	0.0704333	0.165667	0.425065	0.0704	0.1659	0.42507
rps11	0.1784	0.2079	0.85403	0.1776	0.2107	1.999	0.1782	0.2084	0.85403	0.178	0.2088	0.85403	0.1782	0.2083	0.85403	0.1781	0.2086	0.85403	0.1784	0.2077	0.85403	0.1776	0.2107	4.38288
rps12	0.0247	0.0338	0.73043	0.0247	0.0338	0.73043	0.0247	0.0338	0.73043	0.0247	0.0338	0.73043	0.0247	0.0338	0.73043	0.0247	0.0338	0.73043	0.0247	0.0338	0.73043	0.025	0.0338	0.0001
rps14	0.0665	0.0466	1.42817	0.0669	0.0455	0.0001	0.0663	0.0471	1.42817	0.0665	0.0466	1.42817	0.0665	0.0466	1.42817	0.0665	0.0466	1.42817	0.0664	0.0468	1.42817	0.0665	0.0466	1.42817
rps15	0.039	0.2085	0.18728	0.039	0.2093	0.18728	0.039	0.2085	0.18728	0.039	0.2085	0.18728	0.0391	0.2071	0.18728	0.039	0.2092	0.18728	0.039	0.2085	0.18728	0.039	0.2085	0.18728
rps18	0.2132	0.2583	0.84255	0.2134	0.2568	0.84255	0.2161	0.2484	0.0001	0.2131	0.2584	0.84255	0.2144	0.2532	0.84255	0.214	0.2547	0.84255	0.2135	0.258	1.999	0.2144	0.255	1.999
rps19	0.0559	0.0611	0.91531	0.0559	0.0613	0.91531	0.0561	0.0608	0.91531	0.0558	0.0611	0.91327	0.0559	0.0611	0.91531	0.0559	0.0613	0.91531	0.0558	0.0611	0.91327	0.056	0.0606	0.91531
rps2	0.0515	0.1798	0.28715	0.0515	0.1794	0.28715	0.0515	0.1794	0.28715	0.0515	0.1798	0.28715	0.0516	0.179	0.28715	0.0516	0.179	0.28715	0.0515	0.1808	0.28715	0.0515	0.1794	0.28715
rps3	0.1776	0.1982	0.8969	0.1773	0.1983	0.8969	0.1777	0.1976	0.8969	0.1778	0.1975	0.8969	0.1775	0.1988	0.8969	0.1772	0.1986	0.8969	0.1778	0.1961	0.8969	0.1779	0.1953	0.8969
rps4	0.0491	0.139	0.35466	0.0491	0.1385	0.35467	0.0491	0.1384	0.35466	0.0491	0.1382	0.35467	0.0491	0.1385	0.35466	0.0491	0.1396	1.999	0.0491	0.1383	0.35466	0.0491	0.139	0.35466
rps7	0.1428	0.1242	1.15266	0.1425	0.1254	1.15267	0.1429	0.124	1.15266	0.1467	0.1226	1.15266	0.1429	0.124	1.15266	0.1429	0.124	1.15266	0.1429	0.1239	1.15266	0.1457	0.1268	1.999
rps8	0.0323	0.1777	0.18351	0.0323	0.1787	1.999	0.0324	0.1766	0.18351	0.0324	0.1766	0.18351	0.0323	0.1776	0.18351	0.0324	0.1766	0.18351	0.0325	0.176	0.18351	0.0325	0.176	0.18351
ycf1	0.1984	0.1763	1.12371	0.1985	0.176	1.12369	0.1984	0.1763	1.1237	0.1982	0.1772	1.12369	0.1981	0.1772	1.12369	0.1985	0.1754	0.42155	0.1983	0.1765	1.12367	0.1985	0.1759	1.12371
ycf2	0.1256	0.1042	1.20803	0.1257	0.1039	1.20804	0.1256	0.104	1.20804	0.1256	0.1041	1.20801	0.1255	0.1044	6.18865	0.1256	0.104	1.20804	0.1256	0.104	1.20805	0.1256	0.104	1.20804
ycf3	0.0049	0.2256	0.2171	0.0049	0.2256	0.2171	0.0049	0.2254	0.2171	0.0049	0.2254	0.2171	0.0049	0.2255	0.2171	0.0049	0.2255	0.2171	0.0049	0.2254	0.2171	0.0049	0.2255	0.2171
ycf4	0.0636	0.2239	0.28422	0.0635	0.2258	1.999	0.0636	0.2239	0.28422	0.0637	0.2229	0.28422	0.0636	0.2239	0.28422	0.0636	0.2245	0.28422	0.0639	0.2219	0.0001	0.0636	0.2245	0.28422
